# Supplementary material for: Red Foxes (Vulpes vulpes) Are Exposed to High Diversity of Borrelia burgdorferi Sensu Lato Species Infecting Fox-Derived Ixodes Ticks in West-Central Poland
Source: Pathogens. 2022 Jun 16;11(6):696. doi: 10.3390/pathogens11060696 (PMC9229790; doi:10.3390/pathogens11060696)
Supplement: Supplementary file 1 [file pathogens-11-00696-s001.zip]

Archive with 1 entries (1 files):
- pathogens-1753305-supplementary.pdf
